# Supplementary material for: Screening of Eurasian Tundra Reindeer for Viral Sequences by Next-Generation Sequencing
Source: Int J Environ Res Public Health. 2021 Jun 18;18(12):6561. doi: 10.3390/ijerph18126561 (PMC8296488; doi:10.3390/ijerph18126561)
Supplement: Supplementary file 1 [file ijerph-18-06561-s001.zip]

Archive with 1 entries (1 files):
- ijerph-1186023-supplementary.pdf
